# Supplementary material for: MicroRNA Mimics Based on the miR-15/107 Consensus Sequence Sensitise NSCLC Cells to Targeted Therapy
Source: Int J Mol Sci. 2026 Mar 16;27(6):2701. doi: 10.3390/ijms27062701 (PMC13026349; doi:10.3390/ijms27062701)
Supplement: Supplementary file 1 [file ijms-27-02701-s001.zip]

Archive with 1 entries (1 files):
- ijms-4138941-supplementary.pdf
